# Supplementary material for: Genotype-by-environment interactions affecting heterosis in maize
Source: PLoS One. 2018 Jan 17;13(1):e0191321. doi: 10.1371/journal.pone.0191321 (PMC5771596; doi:10.1371/journal.pone.0191321)
Supplement: S1 Table — H1-H47 indicate hybrid genotypes that were generate with the parent in the row as the female and the parent in the column as the male. (XLSX) [file pone.0191321.s002.xlsx]

## Sheet: Sheet1
Table S1. Inbred and hybrid genotype information. H1-H47 indicate hybrid genotypes that were generate with the parent in the row as the female and the parent in the column as the male.
Heterotic Group	Heterotic Group Details	Pedigree		DK3IIH6	LH145	LH185	LH198	LH82	PHB47	PHK56	PHK76	PHN46	PHP02	W606S
NSS	Iodent	PHI3737	DK3IIH6				H43		H44			H13		H39
SSS	Stiff Stalk - B14 type	A632 X CM105	LH145	H42
Lancaster	Lancaster - Mo17 type	LH59 X LH123Ht	LH185	H30	H31					H18	H25	H12		H29
SSS	SSS - B73 type	B73 X B84	LH198		H45	H32					H27	H15		H40
Lancaster	Lancaster - LH7/3535 type	Holden line 610 X LH7	LH82	H35	H36	H28	H37							H34
SSS	SSS - B37 type	SD105 X B37(3)	PHB47		H47	H33	H46	H38				H16	H10	H41
NSS	Misc/Oh43 type	PHG47 X PHG35	PHK56	H21	H22		H23	H19	H24		H17			H20
Lancaster	Lancaster/Misc - C103 type	PHAD18 X PHB02	PHK76
Lancaster	Lancaster/Misc	PHZ51 X PHV78	PHN46		H14						H11
NSS	Iodent	PHG44 X PHG29	PHP02	H7	H8	H4	H9	H5		H2	H3	H1		H6
NSS	NSS	SCRO1 X unkown(2)	W606S								H26
