# Supplementary material for: Genotype-by-environment interactions affecting heterosis in maize
Source: PLoS One. 2018 Jan 17;13(1):e0191321. doi: 10.1371/journal.pone.0191321 (PMC5771596; doi:10.1371/journal.pone.0191321)
Supplement: S2 Table — (XLSX) [file pone.0191321.s003.xlsx]

## Sheet: Sheet1
Table S2. Meta data on environments used in the study and the traits measured in each envrionment.
State	Location	GPS Coordinate	Soil Type	Planting Date	Density	Abbreviation	PHt14	PHt21	PHt28	PHt35	PHt42	PHt49	PHt56	PHt63	PHt	EH	DTA	DTS	LNA	LNB	CW	CL	CWT	EW	EL	EWT	KRN	KH	KW	KD	GWT
Iowa	Curtiss - 1	42.0047611,-93.6645694	Webster clay loam, Bemis moraine	2015-05-19	High	HIGH1	no	no	yes	yes	yes	yes	yes	no	yes	yes	yes	yes	yes	yes	yes	yes	yes	yes	yes	yes	yes	yes	yes	yes	yes
Iowa	Curtiss - 1	42.0047611,-93.6645694	Webster clay loam, Bemis moraine	2015-05-19	Low	LOW1	no	no	yes	yes	yes	yes	yes	no	yes	yes	yes	yes	yes	yes	yes	yes	yes	yes	yes	yes	yes	yes	yes	yes	yes
Iowa	Curtiss - 2	42.0047611,-93.6645694	Webster clay loam, Bemis moraine	2015-06-01	High	HIGH2	yes	yes	yes	yes	yes	yes	yes	no	yes	yes	yes	yes	yes	yes	yes	yes	yes	yes	yes	yes	yes	yes	yes	yes	yes
Iowa	Curtiss - 2	42.0047611,-93.6645694	Webster clay loam, Bemis moraine	2015-06-01	Low	LOW2	yes	yes	yes	yes	yes	yes	yes	no	yes	yes	yes	yes	yes	yes	yes	yes	yes	yes	yes	yes	yes	yes	yes	yes	yes
Iowa	Kelly - 1	42.0451916,-93.7059194	Canisteo clay loam, Bemis moraine	2015-06-02	High	HIGH3	yes	yes	yes	yes	yes	yes	no	no	yes	yes	yes	yes	yes	no	yes	yes	yes	yes	yes	yes	yes	yes	yes	yes	yes
Iowa	Kelly - 1	42.0451916,-93.7059194	Canisteo clay loam, Bemis moraine	2015-06-02	Low	LOW3	yes	yes	yes	yes	yes	yes	no	no	yes	yes	yes	yes	yes	no	yes	yes	yes	yes	yes	yes	yes	yes	yes	yes	yes
Iowa	Kelly - 2	42.0451916,-93.7059194	Canisteo clay loam, Bemis moraine	2016-06-10	High	HIGH4	no	yes	yes	yes	yes	no	no	no	yes	yes	yes	yes	yes	no	yes	yes	yes	yes	yes	yes	yes	yes	yes	yes	yes
Iowa	Kelly - 2	42.0451916,-93.7059194	Canisteo clay loam, Bemis moraine	2016-06-10	Low	LOW4	no	yes	yes	yes	yes	no	no	no	yes	yes	yes	yes	yes	no	yes	yes	yes	yes	yes	yes	yes	yes	yes	yes	yes
Minnesota	St Paul - 1	44.994814,-93.175265	Waukegan silt loam	2015-05-05	High	HIGH5	no	no	yes	yes	yes	yes	yes	yes	yes	yes	yes	yes	yes	yes	yes	yes	yes	yes	yes	yes	yes	yes	yes	yes	yes
Minnesota	St Paul - 1	44.994814,-93.175265	Waukegan silt loam	2015-05-05	Low	LOW5	no	no	yes	yes	yes	yes	yes	yes	yes	yes	yes	yes	yes	yes	yes	yes	yes	yes	yes	yes	yes	yes	yes	yes	yes
Minnesota	St Paul - 2	44.994387,-93.175256	Waukegan silt loam	2015-05-20	High	HIGH6	no	yes	yes	yes	yes	yes	yes	no	yes	yes	yes	yes	yes	yes	yes	yes	yes	yes	yes	yes	yes	yes	yes	yes	yes
Minnesota	St Paul - 2	44.994387,-93.175256	Waukegan silt loam	2015-05-20	Low	LOW6	no	yes	yes	yes	yes	yes	yes	no	yes	yes	yes	yes	yes	yes	yes	yes	yes	yes	yes	yes	yes	yes	yes	yes	yes
Minnesota	Waseca	44.070893,-93.534414	Nicollet clay loam	2015-06-02	High	HIGH7	no	no	no	no	no	no	no	no	yes	yes	yes	yes	no	no	yes	yes	yes	yes	yes	yes	yes	yes	yes	yes	yes
Minnesota	Waseca	44.070893,-93.534414	Nicollet clay loam	2015-06-02	Low	LOW7	no	no	no	no	no	no	no	no	yes	yes	yes	yes	no	no	yes	yes	yes	yes	yes	yes	yes	yes	yes	yes	yes
Wisconsin	Arlington	43.325417,-89.330672	Plano silt loam	2015-06-09	High	HIGH8	no	no	no	no	no	no	no	no	yes	yes	yes	yes	no	no	yes	yes	yes	yes	yes	yes	yes	yes	yes	yes	yes
Wisconsin	Arlington	43.325417,-89.330672	Plano silt loam	2015-06-09	Low	LOW8	no	no	no	no	no	no	no	no	yes	yes	yes	yes	no	no	yes	yes	yes	yes	yes	yes	yes	yes	yes	yes	yes
