# Supplementary material for: Genotype-by-environment interactions affecting heterosis in maize
Source: PLoS One. 2018 Jan 17;13(1):e0191321. doi: 10.1371/journal.pone.0191321 (PMC5771596; doi:10.1371/journal.pone.0191321)
Supplement: S4 Table — Mean squares are reported and * significant at p = 0.05; ** significant at p = 0.01; *** significant at p = 0.001; N.S. not significant. (XLSX) [file pone.0191321.s005.xlsx]

## Sheet: Sheet1
Table S4. Analysis of Variance summary for analysis of inbreds, hybrids and BPH. Mean squares are reported and * significant at p=0.05; ** significant at p=0.01; *** significant at p=0.001; N.S. not significant.
Analysis	Trait	Genotype	Environment	Genotype x Environment
Inbreds	PHt14	489.87***	5634.87***	11.23***
Inbreds	PHt21	643.42***	8768.45***	15.33***
Inbreds	PHt28	708.61***	9229.36***	17.77
Inbreds	PHt35	1205.47***	10227.25***	25.9
Inbreds	PHt42	1994.29***	14715.88***	54.28
Inbreds	PHt49	2550.62***	20053.83***	65.67*
Inbreds	PHt56	2429.49***	20939.68***	94.74***
Inbreds	PHt63	1348.26***	8903.88***	100.96*
Inbreds	PHt	7221.79***	1798.61***	92.57
Inbreds	EH	3369.58***	1130.00***	52.57*
Inbreds	DTA	115.57***	1006.28***	4.64**
Inbreds	DTS	116.33***	1013.62***	4.01**
Inbreds	LNA	7.07***	1.82***	0.18*
Inbreds	LNB	10.25***	0.73**	0.24
Inbreds	CW	73.82***	9.80***	1.24**
Inbreds	CL	5985.47***	1875.27***	173.20***
Inbreds	CWT	164.74***	166.20***	12.91***
Inbreds	EW	127.83***	24.86***	2.91**
Inbreds	EL	6832.11***	1605.00***	172.71***
Inbreds	EWT	6361.40***	7092.28***	377.46***
Inbreds	KRN	184.41***	4.31***	0.69*
Inbreds	KH	13.80***	1.53***	0.28*
Inbreds	KW	20.13***	1.30***	0.20*
Inbreds	KD	4.14***	0.58***	0.078***
Inbreds	GWT	5065.50***	5373.15***	284.79***
Hybrids	PHt14	155.22***	32424.23***	14.33***
Hybrids	PHt21	244.23***	45357.55***	19.77***
Hybrids	PHt28	388.61***	60795.83***	24.96
Hybrids	PHt35	857.20***	76240.10***	43.06
Hybrids	PHt42	1716.82***	113800.45***	68.31*
Hybrids	PHt49	2150.11***	170420.47***	100.42**
Hybrids	PHt56	1583.82***	97004.20***	87.95***
Hybrids	PHt63	766.59***	30037.02***	82.52
Hybrids	PHt	3952.86***	13642.23***	85.50***
Hybrids	EH	2679.00***	8921.65***	61.14***
Hybrids	DTA	34.75***	4422.80***	3.37*
Hybrids	DTS	24.64***	4581.98***	2.62*
Hybrids	LNA	3.90***	5.99***	0.12*
Hybrids	LNB	6.98***	2.84***	0.14
Hybrids	CW	37.02***	61.96***	0.69***
Hybrids	CL	3022.82***	19608.33***	147.30***
Hybrids	CWT	299.40***	2542.72***	17.40***
Hybrids	EW	59.54***	191.20***	2.07***
Hybrids	EL	2792.88***	18994.68***	146.29***
Hybrids	EWT	12199.30***	118853.76***	777.45***
Hybrids	KRN	53.10***	17.77***	0.59**
Hybrids	KH	11.37***	15.76***	0.24***
Hybrids	KW	11.10***	10.07***	0.17**
Hybrids	KD	1.83***	0.82***	0.023***
Hybrids	GWT	9424.33***	88345.22***	608.31***
BPH	PHt14	1324.87***	1455.09***	179.56*
BPH	PHt21	1221.76***	1697.66***	214.09*
BPH	PHt28	1139.42***	1779.88***	231.47
BPH	PHt35	1160.88***	1851.94***	278.75
BPH	PHt42	808.04***	1701.49***	148.00**
BPH	PHt49	573.06***	1815.68***	114.38***
BPH	PHt56	421.27***	3023.23***	100.18***
BPH	PHt63	192.84***	4623.28***	118.12***
BPH	PHt	1031.89***	1278.83***	53.72*
BPH	EH	3419.27***	5425.31***	189.6
BPH	DTA	42.61***	334.86***	14.78
BPH	DTS	42.88***	366.48***	10.87*
BPH	LNA	615.05***	564.21***	84.67***
BPH	LNB	151.14***	135.86***	18.9
BPH	CW	681.79***	1176.681***	33.91**
BPH	CL	1752.38***	5538.46***	165.60***
BPH	CWT	12974.41***	28824.33***	1209.14***
BPH	EW	813.50***	1293.10***	51.16
BPH	EL	1684.94***	5188.77***	168.93***
BPH	EWT	20207.66***	50819.54***	1483.99***
BPH	KRN	2009.72***	479.60***	51.22*
BPH	KH	5079.56***	5054.75***	823.98
BPH	KW	611.50***	1519.29***	118.46*
BPH	KD	416.15***	753.50***	33.33**
BPH	GWT	22691.98***	59540.33***	1913.15***
