# Supplementary material for: Genotype-by-environment interactions affecting heterosis in maize
Source: PLoS One. 2018 Jan 17;13(1):e0191321. doi: 10.1371/journal.pone.0191321 (PMC5771596; doi:10.1371/journal.pone.0191321)
Supplement: S5 Table — (XLSX) [file pone.0191321.s006.xlsx]

## Sheet: Sheet1
Table S5. The corresponding heterotic group of the hybrids in each cluster in Figure 1C.
Cluster	Hybrid	Genotype	Identity By State	Female	Male	Heterotic Group - Female	Heterotic Group - Male
Cluster1	H1	PHP02 x PHN46	0.716026	PHP02	PHN46	Iodent	NSS
Cluster1	H2	PHP02 x PHK56	0.737084	PHP02	PHK56	Iodent	NSS
Cluster1	H5	PHP02 x LH82	0.752837	PHP02	LH82	Iodent	NSS
Cluster1	H7	PHP02 x DK3IIH6	0.863738	PHP02	DK3IIH6	Iodent	Iodent
Cluster1	H16	PHB47 x PHN46	0.690492	PHB47	PHN46	SSS	NSS
Cluster1	H21	PHK56 x DK3IIH6	0.785691	PHK56	DK3IIH6	NSS	Iodent
Cluster1	H45	LH198 x LH145	0.740595	LH198	LH145	SSS	SSS
Cluster2	H12	LH185 x PHN46	0.712894	LH185	PHN46	NSS	NSS
Cluster2	H30	LH185 x DK3IIH6	0.698997	LH185	DK3IIH6	NSS	Iodent
Cluster2	H34	LH82 x W606S	0.718863	LH82	W606S	NSS	NSS
Cluster2	H29	LH185 x W606S	0.716431	LH185	W606S	NSS	NSS
Cluster2	H37	LH82 x LH198	0.686639	LH82	LH198	NSS	SSS
Cluster2	H31	LH185 x LH145	0.672577	LH185	LH145	NSS	SSS
Cluster2	H24	PHK56 x PHB47	0.684295	PHK56	PHB47	NSS	SSS
Cluster2	H9	PHP02 x LH198	0.693599	PHP02	LH198	Iodent	SSS
Cluster2	H43	DK3IIH6 x LH198	0.687324	DK3IIH6	LH198	Iodent	SSS
Cluster2	H23	PHK56 x LH198	0.683664	PHK56	LH198	NSS	SSS
Cluster2	H38	PHB47 x LH82	0.685576	PHB47	LH82	SSS	NSS
Cluster2	H33	PHB47 x LH185	0.679395	PHB47	LH185	SSS	NSS
Cluster2	H32	LH198 x LH185	0.672886	LH198	LH185	SSS	NSS
Cluster2	H15	LH198 x PHN46	0.684827	LH198	PHN46	SSS	NSS
Cluster2	H27	LH198 x PHK76	0.672875	LH198	PHK76	SSS	NSS
Cluster2	H41	PHB47 x W606S	0.691295	PHB47	W606S	SSS	NSS
Cluster2	H40	LH198 x W606S	0.683772	LH198	W606S	SSS	NSS
Cluster2	H46	PHB47 x LH198	0.757672	PHB47	LH198	SSS	SSS
Cluster3	H11	PHN46 x PHK76	0.713202	PHN46	PHK76	NSS	NSS
Cluster3	H25	LH185 x PHK76	0.730345	LH185	PHK76	NSS	NSS
Cluster3	H28	LH82 x LH185	0.684722	LH82	LH185	NSS	NSS
Cluster3	H3	PHP02 x PHK76	0.681725	PHP02	PHK76	Iodent	NSS
Cluster3	H4	PHP02 x LH185	0.691005	PHP02	LH185	Iodent	NSS
Cluster3	H13	DK3IIH6 x PHN46	0.710763	DK3IIH6	PHN46	Iodent	NSS
Cluster3	H17	PHK56 x PHK76	0.717807	PHK56	PHK76	NSS	NSS
Cluster3	H19	PHK56 x LH82	0.716783	PHK56	LH82	NSS	NSS
Cluster3	H26	W606S x PHK76	0.725834	W606S	PHK76	NSS	NSS
Cluster3	H18	LH185 x PHK56	0.716714	LH185	PHK56	NSS	NSS
Cluster3	H35	LH82 x DK3IIH6	0.752141	LH82	DK3IIH6	NSS	Iodent
Cluster3	H6	PHP02 x W606S	0.694825	PHP02	W606S	Iodent	NSS
Cluster3	H20	PHK56 x W606S	0.715262	PHK56	W606S	NSS	NSS
Cluster3	H39	DK3IIH6 x W606S	0.714415	DK3IIH6	W606S	Iodent	NSS
Cluster3	H10	PHB47 x PHP02	0.687275	PHB47	PHP02	SSS	Iodent
Cluster3	H42	LH145 x DK3IIH6	0.675121	LH145	DK3IIH6	SSS	Iodent
Cluster3	H14	PHN46 x LH145	0.674451	PHN46	LH145	NSS	SSS
Cluster3	H36	LH82 x LH145	0.679556	LH82	LH145	NSS	SSS
Cluster3	H8	PHP02 x LH145	0.687056	PHP02	LH145	Iodent	SSS
Cluster3	H22	PHK56 x LH145	0.676509	PHK56	LH145	NSS	SSS
Cluster3	H44	DK3IIH6 x PHB47	0.686324	DK3IIH6	PHB47	Iodent	SSS
Cluster3	H47	PHB47 x LH145	0.703732	PHB47	LH145	SSS	SSS
