# Supplementary material for: Genotype-by-environment interactions affecting heterosis in maize
Source: PLoS One. 2018 Jan 17;13(1):e0191321. doi: 10.1371/journal.pone.0191321 (PMC5771596; doi:10.1371/journal.pone.0191321)
Supplement: S6 Table — Only significant correlations are shown in the table. Red and gray colors correspond to negative and positive values, respectively. (XLSX) [file pone.0191321.s007.xlsx]

## Sheet: Sheet1
Table S6. Pearson correlation of %BPH and hybrid performance, inbred performance for 25 traits under high, low and combined density, respectively and broad sense heritability of each trait. Only significant correlations are shown in the table. Red and gray colors correspond to negative and positive values, respectively.
	High density		Low density		Combined			Broad-sense heritability(± SE)
Traits	Hybrid vs %BPH	Better parent vs %BPH	Hybrid vs %BPH	Better parent vs %BPH	Hybrid vs %BPH	Better parent vs %BPH	abs(Hybrid vs %BPH) / abs(Better parent vs %BPH)
KRN	-0.2	-0.76	-0.22	-0.78	-0.21	-0.77	0.272727	0.6 ± 0.05
CW	0.4	-0.66	0.4	-0.71	0.42	-0.61	0.688525	0.23 ± 0.05
CWT	0.43	-0.6	0.46	-0.63	0.53	-0.37	1.43243	0.6 ± 0.05
CL	0.54	-0.6	0.4	-0.75	0.59	-0.48	1.22917	0.5 ± 0.06
EWT	0.29	-0.64	0.45	-0.68	0.5	-0.46	1.08696	0.61 ± 0.06
EW	0.52	-0.56	0.45	-0.78	0.53	-0.59	0.898305	0.39 ± 0.06
KD	0.31	-0.64	0.34	-0.6	0.32	-0.62	0.516129	0.15 ± 0.04
EL	0.54	-0.58	0.38	-0.75	0.6	-0.47	1.2766	0.5 ± 0.06
KH	0.36	-0.43	0.46	-0.65	0.44	-0.53	0.830189	0.35 ± 0.05
KW	0.55	-0.32	0.48	-0.44	0.54	-0.38	1.42105	0.34 ± 0.06
GWT	0.25	-0.63	0.43	-0.69	0.48	-0.48	1	0.6 ± 0.06
DTA		-0.26	0.31		0.17	-0.14	1.21429	0.65 ± 0.05
DTS	0.13	-0.15	0.37		0.26		NA	0.71 ± 0.04
LNB	0.45	-0.34	0.31	-0.51	0.37	-0.44	0.840909	0.87 ± 0.02
LNA	0.38	-0.51	0.41	-0.46	0.39	-0.49	0.795918	0.79 ± 0.03
EH	0.5	-0.45	0.37	-0.62	0.36	-0.47	0.765957	0.84 ± 0.03
PHt	0.39	-0.52	0.3	-0.61	0.31	-0.51	0.607843	0.9 ± 0.02
PHt14	0.38	-0.62	0.15	-0.65	0.26	-0.62	0.419355	0.8 ± 0.03
PHt21	0.42	0.19		-0.23	0.23		NA	0.72 ± 0.04
PHt28	0.16		0.13		0.15		NA	0.77 ± 0.04
PHt35	-0.12	-0.3		-0.24		-0.26	NA	0.83 ± 0.03
PHt42		-0.26		-0.12		-0.17	NA	0.82 ± 0.03
PHt49		-0.33	0.23			-0.16	NA	0.91 ± 0.02
PHt56	-0.36	-0.68	0.26			-0.38	NA	0.91 ± 0.02
PHt63	0.35	-0.39	0.49	-0.33	0.6		NA	0.88 ± 0.03
